# Supplementary material for: Light-driven phenotypic plasticity in the depth-generalist coral, Pavona varians
Source: PLoS One. 2025 Jul 1;20(7):e0326069. doi: 10.1371/journal.pone.0326069 (PMC12212529; doi:10.1371/journal.pone.0326069)
Supplement: S1 Data — Cox1–1-rRNA intron sequences for three experimental genotypes and OAKB5. (CSV) [file pone.0326069.s008.csv]

Name	Genetic Code	Sequence Length	Sequence
OAKB5	Standard	627	GCGGGGAAAGCTGGGCCTCTTTAGAGTGGGTTCATGTTTCTCCTCCTTTATTTCACACTTATGAAGAGCTACCTTTGACCGTTGACCTAAGGGAACCAAAGAAGTAGTATGACATATATAACAGGAATTATTGGGTTTATGACCTCTTTTATGGGGGCTCCGACAACCATATTATACGTTAAGAGGCTTACTTTGGTTCTCAGTATTCTAGTAGGGTGTGAAGTAGCCCACGGGGCTTTTACTCTCTACGCACCTTTTGATTATTCTACGTTTCATGCATCCCTGGATGGTGGAGCGAGGGAGGCAGTAGCGCAGGCTGTTGTTCACCTTTGTGGAAACAGCACGACGGTGTTTGGCGTAGAACATCTACGCGAGGTTCTCCATAACGCCCACACTATG…
Genotype 1 PP Paper	Standard	625	GCGGGGAAAGCTGGGCCTCTTTAGAGTGGGTTCATGTTTCTCCTCCTTTATTTCACACTTATGAAGAGCTACCTTTGACCGTTGACCTAAGGGAACCAAAGAAGTAGTATGACATATATAACAGGAATTATTGGGTTTATGACCTCTTTTATGGGGGCTCCGACAACCATATTATACGTTAAGAGGCTTACTTTGGTTCTCAGTATTCTAGTAGGGTGTGAAGTAGCCCACGGGGCTTTTACTCTCTACGCACCTTTTGATTATTCTACGTTTCATGCATCCCTGGATGGTGGAGCGAGGGAGGCAGTAGCGCAGGCTGTTGTTCACCTTTGTGGAAACAGCACGACGGTGTTTGGCGTAGAACATCTACGCGAGGTTCTCCATAACGCCCACACTATG…
Genotype 2 PP Paper	Standard	631	GCGGGGAAAGCTGGGCCTCTTTAGAGTGGGTTCATGTTTCTCCTCCTTTATTTCACACTTATGAAGAGCTACCTTTGACCGTTGACCTAAGGGAACCAAAGAAGTAGTATGACATATATAACAGGAATTATTGGGTTTATGACCTCTTTTATGGGGGCTCCGACAACCATATTATACGTTAAGAGGCTTACTTTGGTTCTCAGTATTCTAGTAGGGTGTGAAGTAGCCCACGGGGCTTTTACTCTCTACGCACCTTTTGATTATTCTACGTTTCATGCATCCCTGGATGGTGGAGCGAGGGAGGCAGTAGCGCAGGCTGTTGTTCACCTTTGTGGAAACAGCACGACGGTGTTTGGCGTAGAACATCTACGCGAGGTTCTCCATAACGCCCACACTATG…
Genotype 3 PP Paper	Standard	633	GCGGGGAAAGCTGGGCCTCTTTAGAGTGGGTTCATGTTTCTCCTCCTTTATTTCACACTTATGAAGAGCTACCTTTGACCGTTGACCTAAGGGAACCAAAGAAGTAGTATGACATATATAACAGGAATTATTGGGTTTATGACCTCTTTTATGGGGGCTCCGACAACCATATTATACGTTAAGAGGCTTACTTTGGTTCTCAGTATTCTAGTAGGGTGTGAAGTAGCCCACGGGGCTTTTACTCTCTACGCACCTTTTGATTATTCTACGTTTCATGCATCCCTGGATGGTGGAGCGAGGGAGGCAGTAGCGCAGGCTGTTGTTCACCTTTGTGGAAACAGCACGACGGTGTTTGGCGTAGAACATCTACGCGAGGTTCTCCATAACGCCCACACTATG…
