# Supplementary material for: Light-driven phenotypic plasticity in the depth-generalist coral, Pavona varians
Source: PLoS One. 2025 Jul 1;20(7):e0326069. doi: 10.1371/journal.pone.0326069 (PMC12212529; doi:10.1371/journal.pone.0326069)
Supplement: S2 Data — End-point data from the 6-month light experiment. (CSV) [file pone.0326069.s009.csv]

tile	genotype	treatment	tank	Corallite.Density	Rugosity Whole Fragment	Growth.Rate.Day.Area	Growth.Rate.Day.weight	Rugosity Original Fragment	Functional Lipid Ratio	GFP Lateral Growth	GFP Original Fragment	Tissue Thickness Lateral Growth	Tissue Thickness Original Fragment
1	1	90	2	19.18181818	26.02535421	0.104022664	0.014763927	57.13692946	1.307904516	11.77812928	6.591120648	1870.43	1719.092222
2	1	75	2	13.69472183	48.53556485	0.080090568	0.009231224	147.4509804	0.253479974	5.984305198	5.321436035	1728.684444	1497.557778
3	1	0	1	NA	57.76205085	0.071975111	0.008912481	179.1666667	0.835287666	NA	NA	NA	NA
4	1	90	1	14.32664756	40.65347078	0.082801196	0.009730148	107.9497908	0.115971529	6.971591102	11.0007147	1698.966667	1790.694444
5	1	90	1	15.62853907	37.01702827	0.095351195	0.012053482	125.974026	NA	7.750721388	8.360937944	1532.311111	1668.414444
6	1	75	2	13.87137453	34.38423645	0.092119182	0.011123881	110.3603604	0.741772092	5.409522928	9.087252026	1440.865556	1785.064444
7	1	0	2	9.977324263	58.30769231	0.068765946	0.005711975	187.5598086	0.741886459	5.627163397	9.173830628	1569.136667	1973.181111
8	1	90	2	19.19368975	16.56095842	0.098793125	0.015113792	70.50359712	1.009322295	8.178947914	5.320651787	1685.858889	1300.175556
9	1	0	1	12.43386243	72.13114754	0.065122105	0.009521007	198.9795918	0.373621603	3.884596734	7.030395755	1351.103333	1864.644444
10	1	75	1	12.19081272	51.45237078	0.073420898	0.007077313	145	0.817947624	7.103139178	6.290591566	1639.528889	1683.797778
11	1	75	1	9.248554913	61.96638301	0.079114407	0.008619331	230.5699482	0.116446531	5.416026828	11.56646345	1414.475556	1719.975556
12	1	0	2	13.79310345	83.67838228	0.054725628	0.004907716	174.3190661	1.34047636	3.533764845	4.336694812	1327.423333	NA
13	2	0	2	12.5	39.51261967	0.036574815	0	51.45631068	0.132870248	6.477036908	9.189383395	1465.567778	2002.99
14	2	75	2	15.12738854	27.59856631	0.084090292	0.003204911	93.30143541	1.135106958	16.63178017	10.28848954	2594.98	2203.641111
15	2	0	1	13.92405063	37.14375565	0.063019306	0.004478424	94.90740741	0.729017491	11.20149316	11.57796502	2005.933333	1873.56
16	2	90	2	16.54901961	8.73221216	0.105533782	0.011711568	21.03321033	NA	14.49054888	12.25847918	2267.093333	1936.052222
17	2	75	1	15.48064919	31.11125113	0.073881051	0.013238686	71.42857143	NA	16.51814274	11.33790749	2523.095556	2006.228889
18	2	75	2	16.56942824	20.01733102	0.082258019	0.008085597	56.56565657	0.853898249	12.06776055	10.40271334	1991.494444	1956.634444
19	2	75	1	12.22030981	44.91168368	0.067643992	0.01134964	110.2473498	1.137189425	16.10539055	11.70011488	2424.372222	1935.82
20	2	0	1	6.806282723	32.05545287	0.053696084	0.005238478	63.43283582	0.304536188	9.293210405	7.692184839	2010.334444	1743.835556
21	2	90	2	15.51339286	19.34673367	0.084119443	0.010649164	62.75167785	0.988022123	15.80509935	10.74854118	2158.86	2048.585556
22	2	90	1	10.9375	29.89077232	0.076483042	0.011736371	88.84892086	0.266418077	15.46557289	8.848700677	2265.301111	1874.928889
23	2	0	2	8.757062147	34.31372549	0.05234986	0.00945787	96.89922481	NA	13.5652164	12.39218278	1961.773333	2199.716667
24	2	90	1	12.04055767	23.96820621	0.092524347	0.009521678	77.16894977	0.24314243	15.15755311	7.582478775	NA	1630.951111
37	3	75	1	13.95348837	20.61276497	0.080702056	0.007054615	69.44444444	0.13041332	8.773871121	4.487599844	1924.822222	1431.248889
38	3	0	2	NA	NA	0	0	NA	NA	NA	NA	NA	NA
39	3	90	1	13.91076115	9.545983702	0.085292526	0.009915415	42.10526316	NA	9.063262216	3.325856076	1764.266667	1366.148889
40	3	0	1	NA	NA	0	0.002671942	NA	NA	1.469029617	1.711519599	1241.96	815.8022222
41	3	90	1	11.37184116	15.95587764	0.074323013	0.009917669	57.39130435	0.313031625	3.238988118	7.551328497	1545.233333	NA
42	3	0	1	3.448275862	37.46001783	0.035386228	0.007562927	42.578125	0.353137109	3.522790909	3.160680574	1397.118889	1042.74
43	3	0	2	NA	32.0754717	0	0.000748744	NA	0.169573564	NA	2.513412018	NA	1088.653333
44	3	90	2	11.26005362	18.23899371	0.05351785	0.005369409	50.95057034	0.064902699	5.829339308	3.04913876	1578.406667	1140.031111
45	3	90	2	4.694835681	45.02074689	0.035347438	0.003318219	73.23420074	0.349653055	3.759361038	1.234928098	1256.525556	1035.15
46	3	75	2	13.47962382	28.87788779	0.045296835	0	51.2195122	0.150592403	2.644221315	5.08199606	1059.491111	1259.725556
47	3	75	2	3.157894737	37.55102041	0.029734722	0.004417674	54.66666667	NA	4.762522852	5.973527631	1150.43	1475.981111
48	3	75	1	14.35986159	26.19354839	0.064817872	0.008484651	43.70860927	0.29843979	6.129931129	NA	1370.825556	1762.987778
