# Supplementary material for: Light-driven phenotypic plasticity in the depth-generalist coral, Pavona varians
Source: PLoS One. 2025 Jul 1;20(7):e0326069. doi: 10.1371/journal.pone.0326069 (PMC12212529; doi:10.1371/journal.pone.0326069)
Supplement: S3 Data — Temperature, light, and growth data used for linear modeling. (CSV) [file pone.0326069.s010.csv]

	Tile	Genotype	Treatment	Logger	Tank	Month	Area 0	Days	Area 1	Days 1	Area 2	temp	light
1	1	1	4	160	2	June	2.41
2	2	1	2	162	2	June	2.55
3	3	1	0	157	1	June	2.4
4	4	1	4	153	1	June	2.39
5	5	1	4	165	1	June	2.31
6	6	1	2	149	2	June	2.22
7	7	1	0	155	2	June	2.09
8	8	1	4	159	2	June	2.78
9	9	1	0	154	1	June	1.96
10	10	1	2	151	1	June	2.4
11	11	1	2	152	1	June	1.93
12	12	1	0	158	2	June	2.57
13	13	2	0	158	2	June	3.09
14	14	2	2	149	2	June	2.09
15	15	2	0	157	1	June	2.16
16	16	2	4	159	2	June	2.71
17	17	2	2	151	1	June	3.36
18	18	2	2	162	2	June	2.97
19	19	2	2	152	1	June	2.83
20	20	2	0	154	1	June	2.68
21	21	2	4	160	2	June	2.98
22	22	2	4	153	1	June	2.78
23	23	2	0	155	2	June	2.58
24	24	2	4	165	1	June	2.19
25	37	3	2	152	1	June	2.16
26	38	3	0	155	2	June	2.72
27	39	3	4	153	1	June	2.47
28	40	3	0	157	1	June	2.66
29	41	3	4	165	1	June	2.3
30	42	3	0	154	1	June	2.56
31	43	3	0	158	2	June	3.48
32	44	3	4	159	2	June	2.63
33	45	3	4	160	2	June	2.69
34	46	3	2	162	2	June	2.87
35	47	3	2	149	2	June	3
36	48	3	2	151	1	June	3.02
37	1	1	4	160	2	July	3.69	25	2.41			27.16777235	4932.581159
38	2	1	2	162	2	July	3.99	25	2.55			27.17581172	14348.51522
39	3	1	0	157	1	July	3.38	25	2.4			27.56024808	73850.13225
40	4	1	4	153	1	July	4.09	25	2.39			27.26208674	5724.552899
41	5	1	4	165	1	July	4.42	25	2.31			27.12026761	5125.631884
42	6	1	2	149	2	July	3.61	25	2.22			27.20182564	14522.29819
43	7	1	0	155	2	July	2.88	25	2.09			27.56906039	68275.33297
44	8	1	4	159	2	July	3.67	25	2.78			26.96309355	4275.514493
45	9	1	0	154	1	July	2.7	25	1.96			29.09904167
46	10	1	2	151	1	July	3.74	25	2.4			27.23893991	14437.43297
47	11	1	2	152	1	July	2.69	25	1.93			27.35557993	16526.57899
48	12	1	0	158	2	July	3.3	25	2.57			27.43288011	41629.38333
49	13	2	0	158	2	July	3.91	25	3.09			27.43288011	41629.38333
50	14	2	2	149	2	July	3.09	25	2.09			27.20182564	14522.29819
51	15	2	0	157	1	July	2.89	25	2.16			27.56024808	73850.13225
52	16	2	4	159	2	July	4.58	25	2.71			26.96309355	4275.514493
53	17	2	2	151	1	July	5.04	25	3.36			27.23893991	14437.43297
54	18	2	2	162	2	July	5.05	25	2.97			27.17581172	14348.51522
55	19	2	2	152	1	July	4.15	25	2.83			27.35557993	16526.57899
56	20	2	0	154	1	July	3.18	25	2.68			29.09904167
57	21	2	4	160	2	July	4.71	25	2.98			27.16777235	4932.581159
58	22	2	4	153	1	July	4.01	25	2.78			27.26208674	5724.552899
59	23	2	0	155	2	July	3.04	25	2.58			27.56906039	68275.33297
60	24	2	4	165	1	July	3.61	25	2.19			27.12026761	5125.631884
61	37	3	2	152	1	July	3.45	25	2.16			27.35557993	16526.57899
62	38	3	0	155	2	July	2.36	25	2.72			27.56906039	68275.33297
63	39	3	4	153	1	July	3.91	25	2.47			27.26208674	5724.552899
64	40	3	0	157	1	July	2.74	25	2.66			27.56024808	73850.13225
65	41	3	4	165	1	July	2.92	25	2.3			27.12026761	5125.631884
66	42	3	0	154	1	July	3.05	25	2.56			29.09904167
67	43	3	0	158	2	July	3.67	25	3.48			27.43288011	41629.38333
68	44	3	4	159	2	July	3.38	25	2.63			26.96309355	4275.514493
69	45	3	4	160	2	July	2.84	25	2.69			27.16777235	4932.581159
70	46	3	2	162	2	July	3.98	25	2.87			27.17581172	14348.51522
71	47	3	2	149	2	July	3.51	25	3			27.20182564	14522.29819
72	48	3	2	151	1	July	4.05	25	3.02			27.23893991	14437.43297
73	1	1	4	160	2	August	6.25	38	3.69	63	2.41	27.36507639	5448.187281
74	2	1	2	162	2	August	5.06	38	3.99	63	2.55	27.35991831	17705.76842
75	3	1	0	157	1	August	4.79	38	3.38	63	2.4	27.9019894	72822.53575
76	4	1	4	153	1	August	5.83	38	4.09	63	2.39	27.58801608	4815.639693
77	5	1	4	165	1	August	6.61	38	4.42	63	2.31	27.43740424	5869.420614
78	6	1	2	149	2	August	5.12	38	3.61	63	2.22	27.39337153	16106.47127
79	7	1	0	155	2	August	3.98	38	2.88	63	2.09	27.71062865	74728.13421
80	8	1	4	159	2	August	6.59	38	3.67	63	2.78	27.12123556	3408.326096
81	9	1	0	154	1	August	3.93	38	2.7	63	1.96	28.03431396	79489.39452
82	10	1	2	151	1	August	4.88	38	3.74	63	2.4	27.55591923	8121.308553
83	11	1	2	152	1	August	3.82	38	2.69	63	1.93	27.67628454	15154.1489
84	12	1	0	158	2	August	4.46	38	3.3	63	2.57	27.65607986	58206.96447
85	13	2	0	158	2	August	4.23	38	3.91	63	3.09	27.65607986	58206.96447
86	14	2	2	149	2	August	4.02	38	3.09	63	2.09	27.39337153	16106.47127
87	15	2	0	157	1	August	3.75	38	2.89	63	2.16	27.9019894	72822.53575
88	16	2	4	159	2	August	6.9	38	4.58	63	2.71	27.12123556	3408.326096
89	17	2	2	151	1	August	6.97	38	5.04	63	3.36	27.55591923	8121.308553
90	18	2	2	162	2	August	6.01	38	5.05	63	2.97	27.35991831	17705.76842
91	19	2	2	152	1	August	5.61	38	4.15	63	2.83	27.67628454	15154.1489
92	20	2	0	154	1	August	4.3	38	3.18	63	2.68	28.03431396	79489.39452
93	21	2	4	160	2	August	6.1	38	4.71	63	2.98	27.36507639	5448.187281
94	22	2	4	153	1	August	5.52	38	4.01	63	2.78	27.58801608	4815.639693
95	23	2	0	155	2	August	3.67	38	3.04	63	2.58	27.71062865	74728.13421
96	24	2	4	165	1	August	5.31	38	3.61	63	2.19	27.43740424	5869.420614
97	37	3	2	152	1	August	4.55	38	3.45	63	2.16	27.67628454	15154.1489
98	38	3	0	155	2	August	0.4	38	2.36	63	2.72	27.71062865	74728.13421
99	39	3	4	153	1	August	5.65	38	3.91	63	2.47	27.58801608	4815.639693
100	40	3	0	157	1	August	1.33	38	2.74	63	2.66	27.9019894	72822.53575
101	41	3	4	165	1	August	3.68	38	2.92	63	2.3	27.43740424	5869.420614
102	42	3	0	154	1	August	2.93	38	3.05	63	2.56	28.03431396	79489.39452
103	43	3	0	158	2	August	3.26	38	3.67	63	3.48	27.65607986	58206.96447
104	44	3	4	159	2	August	3.57	38	3.38	63	2.63	27.12123556	3408.326096
105	45	3	4	160	2	August	2.95	38	2.84	63	2.69	27.36507639	5448.187281
106	46	3	2	162	2	August	3.84	38	3.98	63	2.87	27.35991831	17705.76842
107	47	3	2	149	2	August	3.57	38	3.51	63	3	27.39337153	16106.47127
108	48	3	2	151	1	August	5.3	38	4.05	63	3.02	27.55591923	8121.308553
109	1	1	4	160	2	September	8.01	25	6.25	63	3.69	27.79401778	13232.49233
110	2	1	2	162	2	September	6.28	25	5.06	63	3.99	27.75656333	11990.763
111	3	1	0	157	1	September	5.63	25	4.79	63	3.38	28.0834625	55780.85167
112	4	1	4	153	1	September	6.74	25	5.83	63	4.09	27.89034889	4095.934333
113	5	1	4	165	1	September	7.73	25	6.61	63	4.42	27.73852694	5397.764667
114	6	1	2	149	2	September	6.4	25	5.12	63	3.61	27.79047278	13232.49233
115	7	1	0	155	2	September	4.43	25	3.98	63	2.88	28.11606694	51192.24833
116	8	1	4	159	2	September	8.15	25	6.59	63	3.67	27.55004056	3209.81
117	9	1	0	154	1	September	4.34	25	3.93	63	2.7	28.1971775	51341.22
118	10	1	2	151	1	September	5.38	25	4.88	63	3.74	27.84842472	11990.763
119	11	1	2	152	1	September	4.41	25	3.82	63	2.69	27.939425	15284.25267
120	12	1	0	158	2	September	5.12	25	4.46	63	3.3	27.92747889	39518.94667
121	13	2	0	158	2	September	4.15	25	4.23	63	3.91	27.92747889	39518.94667
122	14	2	2	149	2	September	4.65	25	4.02	63	3.09	27.79047278	13232.49233
123	15	2	0	157	1	September	3.98	25	3.75	63	2.89	28.0834625	55780.85167
124	16	2	4	159	2	September	8.84	25	6.9	63	4.58	27.55004056	3209.81
125	17	2	2	151	1	September	7.87	25	6.97	63	5.04	27.84842472	11990.763
126	18	2	2	162	2	September	7.08	25	6.01	63	5.05	27.75656333	11660.84367
127	19	2	2	152	1	September	6.13	25	5.61	63	4.15	27.939425	15284.25267
128	20	2	0	154	1	September	4.9	25	4.3	63	3.18	28.1971775	51341.22
129	21	2	4	160	2	September	7.09	25	6.1	63	4.71	27.79401778	4813.674667
130	22	2	4	153	1	September	6.38	25	5.52	63	4.01	27.89034889	4095.934333
131	23	2	0	155	2	September	3.87	25	3.67	63	3.04	28.11606694	51192.24833
132	24	2	4	165	1	September	6.08	25	5.31	63	3.61	27.73852694	5397.764667
133	37	3	2	152	1	September	5.02	25	4.55	63	3.45	27.939425	15284.25267
134	38	3	0	155	2	September	0.29	25	0.4	63	2.36	28.11606694	51192.24833
135	39	3	4	153	1	September	6.2	25	5.65	63	3.91	27.89034889	4095.934333
136	40	3	0	157	1	September	1.44	25	1.33	63	2.74	28.0834625	55780.85167
137	41	3	4	165	1	September	4.17	25	3.68	63	2.92	27.73852694	5397.764667
138	42	3	0	154	1	September	2.87	25	2.93	63	3.05	28.1971775	51341.22
139	43	3	0	158	2	September	2.75	25	3.26	63	3.67	27.92747889	39518.94667
140	44	3	4	159	2	September	3.7	25	3.57	63	3.38	27.55004056	3209.81
141	45	3	4	160	2	September	2.82	25	2.95	63	2.84	27.79401778	4813.674667
142	46	3	2	162	2	September	4.09	25	3.84	63	3.98	27.75656333	11660.84367
143	47	3	2	149	2	September	3.16	25	3.57	63	3.51	27.79047278	13232.49233
144	48	3	2	151	1	September	6.11	25	5.3	63	4.05	27.84842472	11990.763
145	1	1	4	160	2	October	10.13	28	8.01	53	6.25	27.60006052	3399.423214
146	2	1	2	162	2	October	7.3	28	6.28	53	5.06	27.59068527	8209.120536
147	3	1	0	157	1	October	5.99	28	5.63	53	4.79	27.78714633	47035.94464
148	4	1	4	153	1	October	7.42	28	6.74	53	5.83	27.62320685	3483.675298
149	5	1	4	165	1	October	8.37	28	7.73	53	6.61	27.45793899	3737.845238
150	6	1	2	149	2	October	7.66	28	6.4	53	5.12	27.62183631	11274.66994
151	7	1	0	155	2	October	4.92	28	4.43	53	3.98	27.96753943	50438.89256
152	8	1	4	159	2	October	10.46	28	8.15	53	6.59	27.41039335	2989.752679
153	9	1	0	154	1	October	4.62	28	4.34	53	3.93	27.86322693	62745.17321
154	10	1	2	151	1	October	5.82	28	5.38	53	4.88	27.55972718	9987.06131
155	11	1	2	152	1	October	4.97	28	4.41	53	3.82	27.64309301	11435.16875
156	12	1	0	158	2	October	5.63	28	5.12	53	4.46	27.82305035	46425.47292
157	13	2	0	158	2	October	4.38	28	4.15	53	4.23	27.82305035	46425.47292
158	14	2	2	149	2	October	5.81	28	4.65	53	4.02	27.62183631	11274.66994
159	15	2	0	157	1	October	4.61	28	3.98	53	3.75	27.78714633	47035.94464
160	16	2	4	159	2	October	10.8	28	8.84	53	6.9	27.41039335	2989.752679
161	17	2	2	151	1	October	8.67	28	7.87	53	6.97	27.55972718	9987.06131
162	18	2	2	162	2	October	8.28	28	7.08	53	6.01	27.59068527	8209.120536
163	19	2	2	152	1	October	6.87	28	6.13	53	5.61	27.64309301	11435.16875
164	20	2	0	154	1	October	4.9	28	4.9	53	4.3	27.86322693	62745.17321
165	21	2	4	160	2	October	8.61	28	7.09	53	6.1	27.60006052	3399.423214
166	22	2	4	153	1	October	6.72	28	6.38	53	5.52	27.62320685	3483.675298
167	23	2	0	155	2	October	4.22	28	3.87	53	3.67	27.96753943	50438.89256
168	24	2	4	165	1	October	6.91	28	6.08	53	5.31	27.45793899	3737.845238
169	37	3	2	152	1	October	6.33	28	5.02	53	4.55	27.64309301	11435.16875
170	38	3	0	155	2	October	0.23	28	0.29	53	0.4	27.96753943	50438.89256
171	39	3	4	153	1	October	7.64	28	6.2	53	5.65	27.62320685	3483.675298
172	40	3	0	157	1	October	1.61	28	1.44	53	1.33	27.78714633	47035.94464
173	41	3	4	165	1	October	5.43	28	4.17	53	3.68	27.45793899	3737.845238
174	42	3	0	154	1	October	3.45	28	2.87	53	2.93	27.86322693	62745.17321
175	43	3	0	158	2	October	2.94	28	2.75	53	3.26	27.82305035	46425.47292
176	44	3	4	159	2	October	4.56	28	3.7	53	3.57	27.41039335	2989.752679
177	45	3	4	160	2	October	3.15	28	2.82	53	2.95	27.60006052	3399.423214
178	46	3	2	162	2	October	4.82	28	4.09	53	3.84	27.59068527	8209.120536
179	47	3	2	149	2	October	3.77	28	3.16	53	3.57	27.62183631	11274.66994
180	48	3	2	151	1	October	7.09	28	6.11	53	5.3	27.55972718	9987.06131
	1	1	4	160	2	December	13.41	49	10.13	77	8.01	26.57698	2384.264474
	2	1	2	162	2	December	9.56	49	7.3	77	6.28	26.5511	8319.121491
	3	1	0	157	1	December	7.87	49	5.99	77	5.63	26.72143	31840.17325
	4	1	4	153	1	December	9.37	49	7.42	77	6.74	26.7507	3856.327632
	5	1	4	165	1	December	11.14	49	8.37	77	7.73	26.48384	2749.629825
	6	1	2	149	2	December	10.15	49	7.66	77	6.4	26.55318	9481.537719
	7	1	0	155	2	December	6.5	49	4.92	77	4.43	26.8052	38471.14825
	8	1	4	159	2	December	14.19	49	10.46	77	8.15	26.38636	3138.117982
	9	1	0	154	1	December	5.74	49	4.62	77	4.34	26.81517	49518.75088
	10	1	2	151	1	December	8.06	49	5.82	77	5.38	26.56857	7776.487281
	11	1	2	152	1	December	7.12	49	4.97	77	4.41	26.63872	9712.774561
	12	1	0	158	2	December	6.34	49	5.63	77	5.12	26.7001	30827.60658
	13	2	0	158	2	December	5.65	49	4.38	77	4.15	26.7001	30827.60658
	14	2	2	149	2	December	8.37	49	5.81	77	4.65	26.55318	9481.537719
	15	2	0	157	1	December	6.11	49	4.61	77	3.98	26.72143	31840.17325
	16	2	4	159	2	December	15.46	49	10.8	77	8.84	26.38636	3138.117982
	17	2	2	151	1	December	11.37	49	8.67	77	7.87	26.56857	7776.487281
	18	2	2	162	2	December	11.54	49	8.28	77	7.08	26.5511	8319.121491
	19	2	2	152	1	December	8.64	49	6.87	77	6.13	26.63872	9712.774561
	20	2	0	154	1	December	6.5	49	4.9	77	4.9	26.81517	49518.75088
	21	2	4	160	2	December	11.94	49	8.61	77	7.09	26.57698	2384.264474
	22	2	4	153	1	December	9.82	49	6.72	77	6.38	26.7507	3856.327632
	23	2	0	155	2	December	6.12	49	4.22	77	3.87	26.8052	38471.14825
	24	2	4	165	1	December	10.08	49	6.91	77	6.08	26.48384	2749.629825
	37	3	2	152	1	December	8.18	49	6.33	77	5.02	26.63872	9712.774561
	38	3	0	155	2	December	0.44	49	0.23	77	0.29	26.8052	38471.14825
	39	3	4	153	1	December	10.09	49	7.64	77	6.2	26.7507	3856.327632
	40	3	0	157	1	December	2.19	49	1.61	77	1.44	26.72143	31840.17325
	41	3	4	165	1	December	7.84	49	5.43	77	4.17	26.48384	2749.629825
	42	3	0	154	1	December	4.59	49	3.45	77	2.87	26.81517	49518.75088
	43	3	0	158	2	December	2.97	49	2.94	77	2.75	26.7001	30827.60658
	44	3	4	159	2	December	6.36	49	4.56	77	3.7	26.38636	3138.117982
	45	3	4	160	2	December	4.82	49	3.15	77	2.82	26.57698	2384.264474
	46	3	2	162	2	December	6.06	49	4.82	77	4.09	26.5511	8319.121491
	47	3	2	149	2	December	4.9	49	3.77	77	3.16	26.55318	9481.537719
	48	3	2	151	1	December	8.8	49	7.09	77	6.11	26.56857	7776.487281
