# Supplementary material for: Light-driven phenotypic plasticity in the depth-generalist coral, Pavona varians
Source: PLoS One. 2025 Jul 1;20(7):e0326069. doi: 10.1371/journal.pone.0326069 (PMC12212529; doi:10.1371/journal.pone.0326069)
Supplement: S4 Data — Key to composition of ITS2 profiles in the ITS2 abundance plots. (CSV) [file pone.0326069.s011.csv]

ITS2 type profile UID	Clade	Majority ITS2 sequence	Associated species	ITS2 profile abundance local	ITS2 profile abundance DB	ITS2 type profile	Sequence accession / SymPortal UID	Average defining sequence proportions and [stdev]
53541	C	C3	None	7	13	C3-C1q-C3v-C1n-C1cq	32-38928-2051-2678-6292	0.512[0.075]-0.193[0.046]-0.173[0.064]-0.075[0.063]-0.047[0.010]
53916	C	C1	S. goreaui	4	97	C1-C1c-C1b-C1w-C42.2	2-308-4-833-1	0.644[0.008]-0.310[0.009]-0.029[0.001]-0.011[0.000]-0.005[0.000]
53990	C	C1	S. goreaui	4	388	C1-C1b-C1c-C42.2-C1br-C1bh-C1cb-C72k	2-308-4-1-831-848-832-835	0.657[0.074]-0.139[0.009]-0.081[0.025]-0.041[0.019]-0.030[0.017]-0.022[0.009]-0.018[0.010]-0.012[0.004]
53468	C	C1	S. goreaui	3	95	C1	2	1.000[0.000]
53525	C	C27	None	2	21	C27-C3-C21	25883-32-41	0.901[0.002]-0.068[0.002]-0.031[0.004]
53419	C	C1	S. goreaui	1	152	C1/C1b	2-4	0.908[nan]-0.092[nan]
53330	C	C1	S. goreaui	1	13	C1-C1c-C42.2	2-308-1	0.655[nan]-0.289[nan]-0.056[nan]
