# Supplementary material for: Light-driven phenotypic plasticity in the depth-generalist coral, Pavona varians
Source: PLoS One. 2025 Jul 1;20(7):e0326069. doi: 10.1371/journal.pone.0326069 (PMC12212529; doi:10.1371/journal.pone.0326069)
Supplement: S5 Data — Abundances of each profile of ITS2 in each coral sample. (CSV) [file pone.0326069.s012.csv]

			ITS2 type profile UID
tile	treatment	sample_uid	53541	53916	53990	53468	53525	53419	53330
G1_T1	90	103774	0	0.937919713	0	0	0	0	0
G1_T7	0	103775	0	0.929843711	0	0	0	0	0
G1_T8	90	103776	0	0.929005656	0	0	0	0	0
G1_T12	0	103777	0	0.921026072	0	0	0	0	0
OAKB5_0	top	103782	0	0	0	0	0.949349013	0	0
OAKB5_90	bottom	103783	0	0	0	0	0.944633205	0	0
G2_failed	0	103784	0	0	0	0	0	0	0
G2_T20	0	103785	0.443430698	0	0	0	0	0	0.370575444
G2_T21	90	103786	0.91228392	0	0	0	0	0.08181754	0
G2_T22	90	103787	0.816671966	0	0	0	0	0	0
G3_T42	0	103788	0.916550564	0	0	0	0	0	0
G3_T43	0	103789	0.899416232	0	0	0.066212051	0	0	0
G3_T39	90	103790	0.934969807	0	0	0	0	0	0
G3_T44	90	103791	0.902042818	0	0	0.050320272	0	0	0
